# Supplementary material for: Factors Associated with GLP-1 Receptor Agonist Use in Patients with Type 2 Diabetes and Established Atherosclerotic Cardiovascular Disease: A Retrospective Propensity-Score Matched Analysis
Source: Diseases. 2026 Feb 17;14(2):75. doi: 10.3390/diseases14020075 (PMC12939290; doi:10.3390/diseases14020075)
Supplement: Supplementary file 1 [file diseases-14-00075-s001.zip]

Archive with 1 entries (1 files):
- diseases-4080970-supplementary.pdf
